# Supplementary material for: Fundamental Study of a Wristwatch Sweat Lactic Acid Monitor
Source: Biosensors (Basel). 2024 Apr 10;14(4):187. doi: 10.3390/bios14040187 (PMC11048019; doi:10.3390/bios14040187)
Supplement: Supplementary file 1 [file biosensors-14-00187-s001.zip]

Archive with 1 entries (1 files):
- biosensors-2921925-supplementary.pdf
